# Supplementary material for: Pharmacy Students’ Mental Health and Resilience in COVID-19: An Assessment after One Year of Online Education
Source: Eur J Investig Health Psychol Educ. 2022 Aug 15;12(8):1082–107. doi: 10.3390/ejihpe12080077 (PMC9407568; doi:10.3390/ejihpe12080077)
Supplement: Supplementary file 1 [file ejihpe-12-00077-s001.zip]

Archive with 1 entries (1 files):
- ejihpe-1802606-supplementary.pdf
